# Supplementary material for: Advances and Obstacles in Using CRISPR/Cas9 Technology for Non-Coding RNA Gene Knockout in Human Mesenchymal Stromal Cells
Source: Noncoding RNA. 2023 Aug 24;9(5):49. doi: 10.3390/ncrna9050049 (PMC10514828; doi:10.3390/ncrna9050049)
Supplement: Supplementary file 1 [file ncrna-09-00049-s001.zip]

Archive with 1 entries (1 files):
- ncrna-2513813-Supplementary.pdf
